# Supplementary material for: Enhanced Energy Storage Performance of PVDF-Based Composites Using BN@PDA Sheets and Titania Nanosheets
Source: Materials (Basel). 2022 Jun 21;15(13):4370. doi: 10.3390/ma15134370 (PMC9267653; doi:10.3390/ma15134370)
Supplement: Supplementary file 1 [file materials-15-04370-s001.zip]

Archive with 1 entries (1 files):
- materials-1737093-supplementary.pdf
